# Supplementary material for: Fractional flow reserve derived from computed tomography coronary angiography in the assessment and management of stable chest pain: the FORECAST randomized trial
Source: Eur Heart J. 2021 Jul 16;42(37):3844–52. doi: 10.1093/eurheartj/ehab444 (PMC8648068; doi:10.1093/eurheartj/ehab444)
Supplement: ehab444_Supplementary_Data [file ehab444_supplementary_data.zip]

Archive with 4 entries (3 files):
- ehab444-suppl_data/
- ehab444-suppl_data/FORECAST  APPENDIX C.docx
- ehab444-suppl_data/FORECAST APPENDIX A.docx
- ehab444-suppl_data/FORECAST APPENDIX B.xlsx
