# Supplementary material for: Fractional flow reserve derived from computed tomography coronary angiography in the assessment and management of stable chest pain: the FORECAST randomized trial
Source: Eur Heart J. 2021 Jul 16;42(37):3844–52. doi: 10.1093/eurheartj/ehab444 (PMC8648068; doi:10.1093/eurheartj/ehab444)
Supplement: ehab444_Supplementary_Data [file ehab444_supplementary_data.zip › ehab444-suppl_data/FORECAST APPENDIX B.xlsx]

## Sheet: Sheet1
Resource	Source	Cost code	Price
Non-Invasive Tests
CT Coronary Angiogram	2019/20 National Tariff Payment System	RD28Z	285
FFRct	Pre-specified cost-point	N/A	523
Stress echo	2019/20 National Tariff Payment System	EY50Z	452
Nuclear Medicine Perfusion Scan	2019/20 National Tariff Payment System	RN20Z	332
Stress Magnetic Resonance Imaging	2019/20 National Tariff Payment System	RD08Z	396
Exercise Tolerance Test	2019/20 National Tariff Payment System	EY51Z	122
Invasive angiography
Invasive coronary angiogram	2019/20 National Tariff Payment System	EY43F	831
Invasive FFR	2019/20 National Tariff Payment System	EY42D	1051
Percutaneous Coronary Intervention (PCI)	2019/20 National Tariff Payment System	EY41D	1782
Coronary Artery Bypass Graft (CABG)	2019/20 National Tariff Payment System	ED28C	7694
Hospitalisations
MI	2019/20 National Tariff Payment System	EB10E	1386
Stroke	2019/20 National Tariff Payment System	AA35F	2500
Transient Ischaemic Attack (TIA)	2019/20 National Tariff Payment System	AA29F	367
Other
Arrhythmia	2019/20 National Tariff Payment System	EB07E	545
Heart failure	2019/20 National Tariff Payment System	EB03E	323
Stable Angina	2019/20 National Tariff Payment System	EB13D	488
Unstable Angina	2019/20 National Tariff Payment System	EB13D	488
ADMITTED FOR ANGIOGRAM	2019/20 National Tariff Payment System	EY43F	831
ADMITTED FOR ANGIOGRAM, SUBSEQUENTLY FOUND TO HAVE AORTIC VALVE STENOSIS AND REQUIRED REPLACEMENT	2019/20 National Tariff Payment System	EY22C	3345
ANGINA	2019/20 National Tariff Payment System	EB13D	488
ARRHYTHMIA	2019/20 National Tariff Payment System	EB07E	545
ATYPICAL ANGINA	2019/20 National Tariff Payment System	EB12C	339
ATYPICAL CARDIAC CHEST PAIN	2019/20 National Tariff Payment System	EB12C	339
ATYPICAL CHEST PAIN	2019/20 National Tariff Payment System	EB12C	339
ATYPICAL CHEST PAIN ON BACKGROUND OF PCI	2019/20 National Tariff Payment System	EB12C	339
CONSTRICTIVE PERICARDITIS	2019/20 National Tariff Payment System	EB14E	482
CORONARY ARTERY DISEASE	2019/20 National Tariff Payment System	EB14E	482
CRESCENDO ANGINA	2019/20 National Tariff Payment System	EB13D	488
DC CARDIOVERSION	2019/20 National Tariff Payment System	EY23C	1450
DOUBLE VESSEL DISEASE WITH DISTAL NARROWING	2019/20 National Tariff Payment System	EB14E	482
ELECTIVE ADMISSION FOR CORONARY ANGIOGRAM	2019/20 National Tariff Payment System	EY43F	831
FEMORAL HAEMATOMA POST PCI	2019/20 National Tariff Payment System	WH07D	750
FOR DC CARDIOVERSION	2019/20 National Tariff Payment System	EY23C	1450
LOOP RECORDER INSERTED	2019/20 National Tariff Payment System	EY12B	2168
LOST D1 BRANCH DURING PCI	2019/20 National Tariff Payment System	WH07D	750
PCI FOLLOWING ELECTIVE ANGIOGRAM	2019/20 National Tariff Payment System	EY41D	1782
PCI OF CIRCUMFLEX	2019/20 National Tariff Payment System	EY41D	1782
PCI OF LAD	2019/20 National Tariff Payment System	EY41D	1782
PCI TO LAD	2019/20 National Tariff Payment System	EY41D	1782
RECOVERY FOLLOWING CORONARY INTERVENTION	2019/20 National Tariff Payment System	WH07D	750
RECOVERY POST CORONARY INTERVENTION	2019/20 National Tariff Payment System	WH07D	750
STERNAL WOUND INFECTION POST CABG	2019/20 National Tariff Payment System	WH07D	750
TRIPLE VESSEL DISEASE	2019/20 National Tariff Payment System	EB14E	482
UNOBSTRUCTED CORONARY DISEASE	2019/20 National Tariff Payment System	EB14E	482
Emergency Department Visits
Has the subject attended ED without a hospital admission for a cardiac cause?	2019/20 National Tariff Payment System	VB09Z	73
Cardiac Outpatient Visits
Has the subject attended a cardiac outpatient appointment?	2019/20 National Tariff Payment System	320	155
Cardiac medications
Aspirin	2018 Prescription Cost Analysis, per unit [month]	0209000A0	0.61
Statin	2018 Prescription Cost Analysis, per unit [month]	0212000B0	1.23
Clopidogrel	2018 Prescription Cost Analysis, per unit [month]	0209000C0	1.39
Prasugrel	2018 Prescription Cost Analysis, per unit [month]	0209000Y0	51.38
Ticagrelor	2018 Prescription Cost Analysis, per unit [month]	0209000Z0	54.29
Beta Blocker	2018 Prescription Cost Analysis, per unit [month]	0204000H0	0.66
Calcium Channel Blocker	2018 Prescription Cost Analysis, per unit [month]	0206020A0	1.41
ACE Inhibitor	2018 Prescription Cost Analysis, per unit [month]	0205051R0	1.45
Angiotensin Receptor Blocker	2018 Prescription Cost Analysis, per unit [month]	0205052C0	2.31
Alpha Blocker	2018 Prescription Cost Analysis, per unit [month]	0205040D0	2.11
